# Supplementary material for: Evaluation of Antimicrobial Properties, Cell Viability, and Metalloproteinase Activity of Bioceramic Endodontic Materials Used in Vital Pulp Therapy
Source: J Funct Biomater. 2024 Mar 14;15(3):70. doi: 10.3390/jfb15030070 (PMC10971313; doi:10.3390/jfb15030070)
Supplement: Supplementary file 1 [file jfb-15-00070-s001.zip]

Archive with 2 entries (1 files):
- jfb-15-00070-s001/
- jfb-15-00070-s001/jfb-2849873-supplementary.pdf
